# Supplementary material for: The Mediterranean Habitat of the Nile Soft-Shelled Turtle (Trionyx triunguis): Genomic and Reproductive Insights into an Endangered Population
Source: Int J Mol Sci. 2025 Sep 10;26(18):8822. doi: 10.3390/ijms26188822 (PMC12469950; doi:10.3390/ijms26188822)
Supplement: Supplementary file 1 [file ijms-26-08822-s001.zip]

Archive with 1 entries (1 files):
- ijms-3799547-supplementary.xlsx
