# Supplementary material for: The Mediterranean Habitat of the Nile Soft-Shelled Turtle (Trionyx triunguis): Genomic and Reproductive Insights into an Endangered Population
Source: Int J Mol Sci. 2025 Sep 10;26(18):8822. doi: 10.3390/ijms26188822 (PMC12469950; doi:10.3390/ijms26188822)
Supplement: Supplementary file 1 [file ijms-26-08822-s001.zip › ijms-3799547-supplementary.xlsx]

## Sheet: Table S1
Table S1:
Sample list containing sample ID, Nest number, hatching location and year (when known).
Potential mothers and fathers for Alexander hatchlings are indicated.
sample ID	Nest	Location	Date	Potenial mother	Potenial Father
3882	55a	Alexander	2017	1	1
3890	4	Alexander	2017	2	2
3892	51	Alexander	2017	3	3
3895	55b	Alexander	2017	4	1
3897	13a	Alexander	2017	6	1
3900	9b	Alexander	2017	6	4
3901	9b	Alexander	2017	6	4
3902	9b	Alexander	2017	6	4
3905	15	Alexander	2017	7	5
3910	11	Alexander	2017	8	6
3913	22	Alexander	2017	5	1
3916	14	Alexander	2017	9	3
3917	14	Alexander	2017	9	7
3918	14	Alexander	2017	9	8
3922	21	Alexander	2017	10	9
3923	20	Alexander	2018	11	10
3924	20	Alexander	2018	11	10
3933	23	Alexander	2011	43	36
3934	29a	Alexander	2011	12	11
3935	30	Alexander	2011	44	37
3937	29a	Alexander	2011	12	11
3939	49	Alexander	2011	45	22
3943	29a	Alexander	2011	12	11
3944	29a	Alexander	2011	12	11
3951	32b	Alexander	2018	13	12
3958	58	Alexander	2018	14	13
T001	66	Alexander	2020	42	35
T002	3	Alexander	2019	15	14
T003	3	Alexander	2019	15	14
T004	6	Alexander	2019	16	15
T005	2a	Alexander	2019	17	17
T006	5	Alexander	2019	18	18
T007	1	Alexander	2019	16	15
T008	1	Alexander	2019	16	15
T009	10	Alexander	2019	19	19
T010	8	Alexander	2019	20	20
T011	20a	Alexander	2019	21	3
T013	11a	Alexander	2020	22	1
T014	11a	Alexander	2020	22	1
T017	11a	Alexander	2020	22	1
T018	11a	Alexander	2020	22	1
T020	11a	Alexander	2020	22	1
T024	18a	Alexander	2020	23	21
T025	24	Alexander	2020	7	1
T036	20b	Alexander	2021	24	22
T037	19	Alexander	2021	25	20
T038	13	Alexander	2021	26	23
T039	13	Alexander	2021	26	12
T041	12	Alexander	2021	27	14
T043	13	Alexander	2021	26	24
T044	13	Alexander	2021	26	12
T045	13	Alexander	2021	26	12
T049	18	Alexander	2021	28	26
T050	20	Alexander	2021	29	27
T051	10	Alexander	2021	29	28
T052	10	Alexander	2021	29	29
T053	17	Alexander	2021	30	18
T056	9a	Alexander	2021	31	9
T058	9a	Alexander	2021	31	9
T059	9a	Alexander	2021	31	14
T060	16	Alexander	2021	32	30
T063	2	Alexander	2021	26	25
T064	2	Alexander	2021	26	25
T065	2	Alexander	2021	26	25
T069	2	Alexander	2021	26	25
T074	14	Alexander	2021	25	20
T075	14	Alexander	2021	25	20
T080	37	Alexander	2021	26	23
T081	37	Alexander	2021	26	23
T082	37	Alexander	2021	26	6
T083	37	Alexander	2021	26	6
T084	39	Alexander	2021	33	31
T085	40	Alexander	2021	34	9
T086	32	Alexander	2021	39	27
T088	34	Alexander	2021	35	31
T089	34	Alexander	2021	35	31
T091	43	Alexander	2021	36	32
T093	34	Alexander	2021	35	31
T101	67	Alexander	2021	37	33
T102	67	Alexander	2021	37	33
T103	67	Alexander	2021	37	33
T104	67	Alexander	2021	37	33
T105	60	Alexander	2021	40	34
T106	60	Alexander	2021	40	34
T108	71	Alexander	2021	41	14
T109	57	Alexander	2021	38	18
T110	57	Alexander	2021	38	18
TT1	9	Alexander	2019	18	2
TT2	25	Alexander	2019	16	16
T026	8	Taninim	2020
T027	7	Taninim	2020
T028	7	Taninim	2020
T029	29	Taninim	2020
T030	51	Taninim	2020
T032	28	Taninim	2020
T034	52	Taninim	2020
T035	53	Taninim	2020
T111	N1	Hula	2021
T112	N1	Hula	2021
T113	N1	Hula	2021
T114	N1	Hula	2021
T115	N2	Hula	2021
T116	N1	Hula	2021
T117	N1	Hula	2021
T118	N2	Hula	2021
T119	N1	Hula	2021
T120	N1	Hula	2021
T121	N1	Hula	2021
T122	N2	Hula	2021
T123	N2	Hula	2021
T124	N2	Hula	2021
T125	N2	Hula	2021
T126	N2	Hula	2021
T127	N2	Hula	2021
T128	N2	Hula	2021
T129	N2	Hula	2021
T130	N1	Hula	2021
T131	N1	Hula	2021
T132	N2	Hula	2021
T133	N1	Hula	2021
T134	N2	Hula	2021
T135	N2	Hula	2021
T136	N2	Hula	2021
T137	N2	Hula	2021
T138	N1	Hula	2021
T139	N2	Hula	2021
T140	N1	Hula	2021
T141	N1	Hula	2021
T142	N2	Hula	2021
T143	N1	Hula	2021
T144	N1	Hula	2021
A1		Turkey	2017
A2		Turkey	2017
DLM1		Turkey	2017
DLM2/TT3		Turkey	2017
DLY1		Turkey	2017
DLY2		Turkey	2017
UK1		Turkey	2017
UK2		Turkey	2017

## Sheet: Table S2
Table S2:
Number of reads per sample after each filter step.
Sample ID	# reads after demultiplexing	# reads after PCR duplicates filter	# reads after short fragments filter	# reads after quality (Q>30) and min length (130) filter	# reads after restriction sites filter	# reads after internal restriction sites filter
3882	4206722	4206722	4137095	3918150	3488334	3440892
3890	3861628	3861628	3630645	3440583	3107364	3078393
3892	4029690	4029690	3800487	3626351	3309997	3284191
3895	4134695	4134695	4071595	3855254	3672903	3647787
3897	3557091	3557091	3483928	3324213	2220317	2203073
3900	3754342	3754342	3591719	3414337	2812732	2784701
3901	3587091	3587091	3337009	3163897	2797933	2776559
3902	3353957	3353957	3132630	2978902	2667841	2647341
3905	3896681	3896681	3820656	3626623	3333874	3300968
3910	3884375	3884375	3655820	3475017	3360032	3330416
3913	683123	683123	632802	602590	540684	534571
3916	4198095	4198095	3872426	3675163	3201088	3158491
3917	4270658	4270658	3920120	3701937	3267259	3206488
3918	3716744	3716744	3472369	3305639	2596092	2569251
3922	3876874	3876874	3570482	3388315	2891890	2847346
3923	3815115	3815115	3760157	3575541	3336382	3251453
3924	3532556	3532556	3246591	3101823	2392980	2311176
3933	3558351	3558351	3343838	3186811	3105579	3064059
3934	3935992	3935992	3781205	3593796	3228423	3192421
3935	4394552	4394552	4188727	3986356	3691482	3649901
3937	4339704	4339704	4176124	3958356	3702970	3646661
3939	3310934	3310934	3194554	3039723	2531741	2501639
3943	3672172	3672172	3492866	3321881	3009997	2974658
3944	3439178	3439178	3274536	3122091	2758985	2698498
3951	4329626	4329626	4154978	3947405	3772911	3729564
3958	2297180	2297180	2205292	2073682	1792267	1774669
T001	4445506	4445506	4157917	3957795	3665358	3623054
T002	2125586	2125586	1767953	1623829	1261823	1204368
T003	3923678	3923678	3553893	3396026	3088923	3055025
T004	2449110	2449110	2270520	2127511	1651665	1558489
T005	2671508	2671508	2505326	2341459	2081607	2063254
T006	2304058	2304058	2103015	1954673	1444914	1416338
T007	2337274	2337274	2059648	1916486	1556042	1527596
T008	2272581	2272581	2054522	1924151	1629444	1607606
T009	4302708	4302708	4131375	3924289	3692935	3662713
T010	2277645	2277645	2146161	2023902	1724656	1712026
T011	3406056	3406056	3273994	3116290	2600443	2582431
T013	3596995	3596995	3362838	3202047	2791928	2768680
T014	2454483	2454483	2280624	2154667	1905337	1889881
T017	2407151	2407151	2261382	2134090	1828853	1812947
T018	3549389	3549389	3341831	3186939	2801073	2766884
T020	2319878	2319878	2183126	2061534	1746729	1726076
T024	3712497	3712497	3535919	3368055	3292896	3264816
T025	4219480	4219480	3967600	3772294	3304899	3213426
T026	3988112	3988112	3721030	3555873	3218191	3195494
T027	2594845	2594845	2458340	2317614	1858070	1845389
T028	2418791	2418791	2205692	2072675	1540083	1493007
T029	3985051	3985051	3907853	3734513	3357541	3301324
T030	9905433	9905433	9565817	8903765	6203049	6033176
T032	5006400	5006400	4737733	4377506	3006491	2932178
T034	1637488	1637488	1055246	976630	583848	557521
T035	9890251	9890251	9013624	8370811	4789321	4688890
T036	4556286	4556286	4274829	3991852	3035506	3013606
T037	7417355	7417355	7098651	6659101	3941395	3907791
T038	7179184	7179184	6443961	6043273	3894707	3855800
T039	7213113	7213113	6650102	6244945	3757247	3729497
T041	5533987	5533987	5243176	4904082	2564353	2543439
T043	5835450	5835450	5185790	4874221	2706270	2675615
T044	5205710	5205710	4658543	4392031	2733690	2713246
T045	8598500	8598500	7747258	7215487	4505352	4444377
T049	5218774	5218774	4827381	4524179	2924911	2898346
T050	4573019	4573019	4247489	3999966	2800134	2765511
T051	4429112	4429112	4107006	3873956	2275619	2259968
T052	4615023	4615023	4128935	3872800	2542886	2518700
T053	5797649	5797649	5240068	4883294	2874149	2851237
T056	5353571	5353571	5006202	4710701	3431787	3402176
T058	4288223	4288223	4011790	3771350	2663735	2630159
T059	5040697	5040697	4623185	4369417	2902355	2872728
T060	6143259	6143259	5620663	5265684	2774467	2440693
T063	4574496	4574496	3908368	3675431	2517821	2454201
T064	5485455	5485455	4380046	4097623	3183010	3143983
T065	4412425	4412425	4113647	3868636	2956301	2928281
T069	4161312	4161312	3868792	3622293	967712	862440
T074	1578458	1578458	1438331	1362570	492990	443016
T075	3194108	3194108	3005709	2821659	991344	850350
T080	6896822	6896822	5908814	5545974	3252366	3201290
T081	4502518	4502518	3727365	3547590	2407266	2344228
T082	5422429	5422429	4758823	4484559	2930582	2908416
T083	5564561	5564561	4803330	4502973	3155780	3125475
T084	3834061	3834061	3536506	3329930	2458998	2427356
T085	4322826	4322826	4053242	3825091	2346451	2322432
T086	6565053	6565053	5843618	5475406	2946155	2665839
T088	4692862	4692862	4523453	4266767	2514299	2478075
T089	6117753	6117753	5749994	5394605	4413311	4374749
T091	4937107	4937107	4714768	4414620	3250902	3225076
T093	5254255	5254255	5003690	4706668	3338356	3316700
T101	8639768	8639768	8192027	7604063	3846101	3753120
T102	4771784	4771784	4525770	4318311	2752546	2643370
T103	5358307	5358307	5034410	4711484	3713891	3685564
T104	4026337	4026337	3907197	3666606	2228587	2193899
T105	5090455	5090455	4422400	4148467	3600368	3507119
T106	5401548	5401548	4882044	4594347	3517468	3439471
T108	5463621	5463621	4920758	4587753	3719678	3648486
T109	5090453	5090453	4763189	4473012	3062024	3028682
T110	4658720	4658720	4156913	3943518	3436309	3384560
T111	5299289	5299289	4931343	4654722	3945799	3919557
T112	4731226	4731226	4401910	4172501	3424919	3401466
T113	4668946	4668946	4375053	4153570	3206998	3184659
T114	4407750	4407750	4021135	3807696	3204722	3182703
T115	4132457	4132457	3806549	3621961	3065290	3044453
T116	3668524	3668524	3423383	3246015	2926505	2908339
T117	3514449	3514449	3208298	3047169	2880420	2851860
T118	3586162	3586162	3329413	3155039	2498742	2479049
T119	3920935	3920935	3547155	3365965	2944099	2918950
T120	3518950	3518950	3212848	3032563	2644406	2623265
T121	4971356	4971356	4688056	4460947	3320575	3298847
T122	5608077	5608077	5297171	4968710	2753518	2735450
T123	6954183	6954183	6561355	6162053	3235702	3209367
T124	5176360	5176360	4928549	4611795	2289311	2272892
T125	4930879	4930879	4686563	4396140	2275947	2261933
T126	4802071	4802071	4439933	4166497	2284473	2268430
T127	4365146	4365146	4081072	3843017	2173472	2157708
T128	5233605	5233605	4936860	4625730	2761277	2739451
T129	4305443	4305443	4020412	3757920	2026540	2007116
T130	4516979	4516979	4219417	3977978	2061712	2043547
T131	4220706	4220706	3926011	3684884	2109144	2091016
T132	4305245	4305245	4003345	3735374	2118867	2099763
T133	5498987	5498987	5246032	4940331	2502958	2482316
T134	5816071	5816071	5537216	5216215	3658388	3627370
T135	5769585	5769585	5491670	5171513	3489220	3460295
T136	5491345	5491345	5273114	4951147	3114788	3083398
T137	5177164	5177164	4982047	4693852	2919628	2896586
T138	5059841	5059841	4758915	4448845	2414390	2393842
T139	4364501	4364501	4156715	3917919	2502928	2480506
T140	4329318	4329318	4160035	3911138	2921724	2894241
T141	4550168	4550168	4339465	4087269	3027981	2999423
T142	4842841	4842841	4621027	4371649	2803260	2777286
T143	4927255	4927255	4694312	4425127	3163159	3124153
T144	4812491	4812491	4553020	4264989	2948985	2928301
A1	2883702	2883702	1845748	1733759	1307724	1271015
A2	4128237	4128237	2830888	2668010	1952241	1899795
DLM1	12000320	12000320	11669285	10790682	7017923	6944134
DLM2	6157520	6157520	5826624	5451030	3817614	3789867
DLY1	1503034	1503034	985221	913633	577896	561972
DLY2	1675013	1675013	970235	909500	677036	657981
UK1	4774319	4774319	4376778	4119885	3138212	3102166
UK2	4739453	4739453	4434465	4142268	2965579	2874429

## Sheet: Table S3
Table S3:
Normalized-IBS values between full and half siblings
Average(AV) and Standard deviationb(STD) are indicated at the button
Full Siblings					Half Siblings
sample ID	nest	similarity			sample ID	nest	similarity
T037	19	0.54			T038	13	0.31
T074	14				T039
T075					T038		0.24
T038	13	0.51			T044
T081	37				T038		0.3
T039	13	0.5			T045
T044					T038		0.27
T045					T043
T063	2	0.46			T039		0.34
T064					T043
T065					T044		0.31
T082	37	0.45			T043
T083					T045		0.37
T056	9a	0.41			T043
T058					T056	9a	0.22
T088	34	0.52			T059
T089					T058		0.24
T093					T059
T101	67	0.51			T109	57	0.29
T102					T110
T103					3916	14	0.380833
T104					3917
T105	60	0.53			3916		0.3162
T106					3918
T002	3	0.46			3917		0.266967
T003					3918
T004	6	0.44				AV	0.296462
T007	1					STD	0.0472513
T008
T013	11a	0.48
T014
T017
T018
T020
3900	9b	0.5
3901
3902
3923	20	0.43
3924
3934	29a	0.48
3937
3943
3944
	AV	0.48504
	STD	0.0494536

## Sheet: Figure S1
T026
T027	0.432333
T028	0.5359	0.4941
T029	0.281533	0.281733	0.326467
T030	0.241633	0.251	0.212667	0.1534
T032	0.231433	0.2301	0.212567	0.175267	0.5848
T034	0.1993	0.152533	0.220033	0.218133	0.235767	0.198933
T035	0.1903	0.2072	0.162367	0.165567	0.212233	0.169633	0.530467
T036	0.1106	0.162267	0.1005	0.1484	0.0689667	0.0914333	0.104833	0.0863667
T037	0.0816	0.0901667	0.130467	0.143133	0.0758667	0.0994667	0.0692333	0.0696667	0.258967
T074	0.126667	0.2157	0.206667	0.223433	0.0744667	0.0984	0.1338	0.0541	0.2912	0.708567
T075	0.0625667	0.102433	0.128733	0.1275	0.0559	0.0641333	0.0279667	0.0531	0.208533	0.5902	0.6341
T038	0.0823	0.143567	0.122	0.169433	0.0498333	0.0609667	0.0654	0.0768	0.233067	0.2626	0.302367	0.230867
T039	0.109567	0.168333	0.124633	0.143167	0.0289	0.0802333	0.0267	0.0799667	0.303333	0.286267	0.359767	0.2432	0.412333
T044	0.113333	0.1441	0.156767	0.157533	0.0503	0.1017	0.1197	0.125067	0.2969	0.305567	0.366733	0.271267	0.3449	0.6069
T045	0.110867	0.136667	0.1731	0.202367	0.0579333	0.0906	0.126033	0.1296	0.268333	0.352133	0.3914	0.319567	0.395167	0.5556	0.6435
T043	0.138667	0.1614	0.1021	0.155533	0.0478333	0.0962667	0.0679667	0.0879333	0.3204	0.2677	0.346	0.230633	0.374	0.437633	0.4091	0.469567
T041	0.102533	0.1215	0.124033	0.1891	0.0212	0.0510667	0.120567	0.0954667	0.196167	0.223567	0.238	0.210367	0.2476	0.2573	0.236367	0.241	0.227833
T049	0.0809667	0.124067	0.129767	0.170533	0.0373	0.0977333	0.0946	0.117867	0.265967	0.213533	0.2815	0.244	0.2525	0.261633	0.246133	0.2893	0.231733	0.409633
T050	0.132633	0.198033	0.1648	0.1531	0.1605	0.1597	0.0662667	0.166933	0.305467	0.192933	0.274533	0.1882	0.169333	0.199567	0.255033	0.251633	0.2552	0.175767	0.185667
T051	0.0818	0.120767	0.1645	0.0748333	0.0773333	0.116933	0.0739667	0.118867	0.141433	0.152833	0.274133	0.155167	0.0959667	0.1534	0.211367	0.1683	0.149767	0.1219	0.199167	0.386433
T052	0.159967	0.202933	0.2044	0.136533	0.0931333	0.150567	0.0881333	0.151367	0.2197	0.247067	0.2989	0.226667	0.187533	0.263533	0.246933	0.2355	0.2261	0.1972	0.2637	0.388233	0.470267
T053	0.0780667	0.1361	0.132333	0.157233	-0.0289333	0.0416333	0.0833333	0.0725667	0.232433	0.245367	0.2293	0.210033	0.3133	0.316067	0.2796	0.3025	0.244833	0.3039	0.2953	0.170167	0.109133	0.1841
T056	0.162933	0.2197	0.215867	0.216967	0.203533	0.202333	0.240733	0.202067	0.209767	0.2023	0.284967	0.2225	0.176033	0.203867	0.240767	0.241633	0.222033	0.1964	0.2137	0.202767	0.1748	0.197933	0.200433
T058	0.162367	0.193867	0.232467	0.181033	0.216367	0.19	0.236767	0.1806	0.230633	0.234433	0.309333	0.2619	0.196333	0.2231	0.2445	0.262	0.227433	0.180333	0.194467	0.240233	0.163967	0.232167	0.200433	0.507167
T059	0.1026	0.129933	0.129567	0.1814	0.0409333	0.0569333	0.0987667	0.0836667	0.2724	0.331167	0.418067	0.3087	0.2599	0.289567	0.286333	0.2964	0.275533	0.399033	0.294	0.2406	0.155767	0.2481	0.266333	0.319267	0.340733
T060	0.138167	0.1837	0.135333	0.137567	0.0523333	0.0455333	0.0390667	0.111333	0.248033	0.331	0.410133	0.270233	0.277833	0.4156	0.4034	0.374267	0.276233	0.224533	0.2514	0.219833	0.154333	0.247067	0.2883	0.199167	0.197433	0.259067
T063	0.1333	0.176033	0.163433	0.2022	0.0721	0.1071	0.134367	0.113333	0.2918	0.308033	0.398233	0.266667	0.417933	0.3939	0.464333	0.496667	0.409867	0.245033	0.230067	0.2659	0.1558	0.1938	0.319667	0.2306	0.204267	0.317333	0.319567
T064	0.0232333	0.110433	0.0745	0.0971667	0.00356667	0.0299667	0.0177333	0.074	0.2442	0.3071	0.372033	0.2677	0.3057	0.352433	0.421867	0.4035	0.4368	0.2053	0.273733	0.2075	0.149533	0.209133	0.254	0.1578	0.189967	0.2548	0.243467	0.546667
T065	0.0777667	0.1444	0.1474	0.157267	0.0432	0.0886333	0.0728667	0.0776333	0.3147	0.3223	0.418933	0.2876	0.330033	0.464433	0.4168	0.417833	0.3645	0.243	0.263967	0.202233	0.184	0.238033	0.301167	0.165067	0.176833	0.303667	0.3013	0.608867	0.5162
T069	0.131467	0.175067	0.198867	0.2036	0.0773667	0.117033	0.172167	0.165133	0.3041	0.402133	0.499233	0.363667	0.516233	0.4867	0.5136	0.531867	0.4626	0.263467	0.308033	0.233133	0.262467	0.3311	0.2825	0.271267	0.257	0.352033	0.3502	0.673833	0.697167	0.595833
T080	0.1431	0.230333	0.185167	0.233567	0.1502	0.191967	0.162667	0.1468	0.323633	0.312467	0.401767	0.270833	0.520433	0.447367	0.441967	0.432333	0.453	0.276567	0.292733	0.270333	0.248533	0.304167	0.31	0.2275	0.194567	0.3108	0.2953	0.5722	0.491967	0.5341	0.7114
T081	0.0944667	0.168133	0.197067	0.252667	0.0784333	0.0999667	0.116933	0.158067	0.250367	0.351667	0.422067	0.336367	0.6055	0.447767	0.4535	0.477867	0.377533	0.322167	0.306333	0.2239	0.2115	0.336767	0.392767	0.231333	0.246333	0.327	0.274867	0.4816	0.499867	0.4685	0.727333	0.7361
T082	0.107133	0.1892	0.148467	0.1578	0.0628333	0.0820667	0.141467	0.154333	0.3047	0.274233	0.324267	0.288367	0.4357	0.4107	0.3807	0.3876	0.395467	0.254367	0.3117	0.203367	0.192667	0.2799	0.292233	0.233567	0.2234	0.3103	0.268933	0.424933	0.387767	0.4637	0.523233	0.633133	0.515533
T083	0.0824667	0.168033	0.110967	0.156167	0.0580333	0.101933	0.0805667	0.0850667	0.284333	0.290833	0.374133	0.303567	0.4175	0.423	0.360333	0.396167	0.3836	0.276367	0.2844	0.244067	0.1607	0.253667	0.342133	0.202533	0.2218	0.306533	0.3015	0.469567	0.425	0.440167	0.5098	0.652667	0.534133	0.545567
T084	0.0774667	0.172433	0.1284	0.1161	0.0530333	0.0958333	0.0788	0.0800333	0.211667	0.238467	0.342367	0.267633	0.288633	0.307967	0.3224	0.2655	0.271267	0.223467	0.278167	0.181667	0.171267	0.338367	0.2436	0.200633	0.219867	0.288933	0.2732	0.2669	0.276267	0.253033	0.3311	0.343567	0.332767	0.301333	0.304533
T085	0.217	0.245533	0.2683	0.236833	0.192333	0.237733	0.2338	0.206333	0.148733	0.186767	0.253667	0.165767	0.190467	0.2017	0.214567	0.2213	0.183867	0.171233	0.1779	0.178167	0.200233	0.318267	0.174167	0.404	0.382633	0.1785	0.178867	0.193533	0.1245	0.141	0.233533	0.2739	0.267767	0.202	0.2582	0.256767
T086	0.2585	0.280733	0.257267	0.209233	0.204167	0.2063	0.205533	0.2111	0.3138	0.1644	0.251767	0.171433	0.2022	0.230467	0.2045	0.2373	0.260967	0.194933	0.1585	0.3716	0.1221	0.192067	0.147733	0.248167	0.278633	0.216833	0.153233	0.262233	0.187733	0.201367	0.305267	0.249533	0.272967	0.225133	0.229033	0.1774	0.236333
T088	0.0852	0.1796	0.1201	0.118567	0.0318667	0.0606667	0.1084	0.0979667	0.2714	0.2854	0.4259	0.256	0.315133	0.3238	0.272933	0.301167	0.2237	0.1948	0.229233	0.209233	0.153133	0.265367	0.249233	0.1303	0.2084	0.268833	0.2892	0.257	0.2727	0.255467	0.387633	0.313	0.311467	0.297867	0.2936	0.379867	0.1565	0.176533
T089	0.0490667	0.163933	0.110233	0.133767	0.0466333	0.0931667	0.0788	0.0264	0.253967	0.271167	0.3963	0.2742	0.2774	0.306367	0.2796	0.288533	0.244933	0.1972	0.301667	0.225	0.163133	0.285933	0.289167	0.2065	0.2375	0.251867	0.271467	0.2712	0.3137	0.284033	0.367233	0.358367	0.356767	0.2815	0.3902	0.369933	0.2065	0.1757	0.598167
T093	0.0783	0.1631	0.130833	0.113067	0.0426667	0.0768	0.0985333	0.0792667	0.256867	0.272467	0.4172	0.3037	0.2926	0.321567	0.301233	0.326267	0.2457	0.224267	0.294433	0.183533	0.165033	0.261567	0.2835	0.205167	0.254333	0.280033	0.2833	0.3053	0.328667	0.262867	0.348833	0.318933	0.3549	0.296733	0.3465	0.382967	0.199267	0.163	0.5951	0.669567
T091	0.0992	0.160333	0.175233	0.1125	0.0303667	0.0575	0.122233	0.0824667	0.2906	0.315867	0.361533	0.249967	0.286167	0.3082	0.301233	0.327867	0.236567	0.276233	0.223333	0.202233	0.160167	0.216667	0.2894	0.175767	0.169333	0.261767	0.287967	0.303667	0.2815	0.3158	0.349867	0.366	0.312767	0.3085	0.3085	0.2359	0.186967	0.1647	0.283267	0.303833	0.329167
T101	0.114667	0.125667	0.0933	0.157267	0.0692667	0.0939	0.1731	0.0941667	0.276833	0.273133	0.409	0.238733	0.317367	0.3223	0.3207	0.326467	0.326567	0.272067	0.3133	0.159967	0.139	0.1996	0.271833	0.222333	0.181667	0.332367	0.275333	0.298467	0.316667	0.256033	0.387633	0.373733	0.3575	0.271167	0.318333	0.306133	0.222867	0.196333	0.2936	0.3179	0.322967	0.2539
T102	0.0644333	0.113833	0.109367	0.1985	0.0392	0.0567667	0.0947667	0.0904667	0.2396	0.320567	0.400133	0.2978	0.3147	0.299033	0.303233	0.2904	0.2753	0.300667	0.3023	0.1977	0.1741	0.204233	0.334967	0.241833	0.2549	0.396167	0.305067	0.319167	0.2098	0.3072	0.389067	0.376367	0.320133	0.372333	0.334967	0.272867	0.181367	0.1703	0.338233	0.3219	0.354567	0.233667
T103	0.0988667	0.1573	0.142833	0.202333	0.0305	0.0861333	0.1084	0.0977	0.261	0.2959	0.3665	0.252733	0.283333	0.3011	0.298967	0.3133	0.2907	0.3227	0.315133	0.2095	0.157167	0.237867	0.293	0.199567	0.250933	0.351933	0.2628	0.290633	0.291333	0.2413	0.3611	0.341	0.348367	0.312667	0.3507	0.271567	0.227933	0.200533	0.3313	0.365233	0.373467	0.240767	0.5232	0.6657
T104	0.131333	0.197967	0.166667	0.2072	0.0648	0.115567	0.152267	0.134867	0.278133	0.332933	0.553133	0.263767	0.288133	0.352033	0.3323	0.328233	0.342933	0.332933	0.337133	0.202967	0.218867	0.263033	0.313433	0.2248	0.231333	0.334633	0.2838	0.304567	0.329533	0.3025	0.400167	0.429967	0.398233	0.349167	0.359233	0.311367	0.2581	0.215067	0.3477	0.406767	0.406333	0.269867	0.5722	0.6211	0.724067
T105	0.0681667	0.103333	0.133167	0.117633	0.0742667	0.0898	0.1073	0.089	0.229433	0.394867	0.418767	0.3331	0.3028	0.2605	0.280367	0.292	0.258533	0.227333	0.216233	0.234233	0.150667	0.242233	0.193267	0.187833	0.2371	0.2994	0.256733	0.298033	0.2542	0.239267	0.3589	0.343433	0.309967	0.291933	0.273133	0.2401	0.1921	0.201133	0.252167	0.2701	0.297667	0.2864	0.275833	0.242267	0.246767	0.272433
T106	0.0786667	0.115733	0.1254	0.127367	0.0552667	0.0739667	0.0953333	0.0984333	0.230767	0.386467	0.423467	0.319567	0.302467	0.259133	0.3047	0.3182	0.2604	0.228133	0.217533	0.2168	0.166667	0.244067	0.194067	0.1763	0.225033	0.267333	0.225033	0.287267	0.270067	0.2604	0.342133	0.344367	0.309567	0.302333	0.275	0.2564	0.1763	0.192067	0.2808	0.2923	0.279133	0.275933	0.2766	0.214333	0.274167	0.281867	0.626933
T108	0.0741333	0.1617	0.131033	0.194633	0.00203333	0.0500667	0.1028	0.1229	0.2235	0.284167	0.3704	0.249233	0.240033	0.272233	0.237933	0.2592	0.2407	0.462333	0.314167	0.1924	0.1474	0.259867	0.2904	0.173367	0.1969	0.419867	0.255567	0.292867	0.229433	0.2467	0.3315	0.294467	0.317	0.272533	0.267167	0.231467	0.189967	0.1565	0.3014	0.263067	0.3024	0.297033	0.3122	0.353033	0.400333	0.379	0.279367	0.2844
T109	0.0815	0.1565	0.111567	0.157833	0.0758	0.108467	0.0363333	0.0942667	0.227433	0.279433	0.354567	0.249967	0.182967	0.2445	0.2643	0.294133	0.2398	0.258533	0.275167	0.181367	0.1006	0.179233	0.316733	0.1998	0.192333	0.2811	0.254867	0.253167	0.251	0.236167	0.259033	0.280633	0.2756	0.252833	0.2539	0.240733	0.1565	0.198533	0.1993	0.216667	0.238833	0.2479	0.257133	0.276133	0.2231	0.2372	0.236567	0.2186	0.238133
T110	0.0712667	0.149567	0.0832	0.148633	0.0526667	0.0735333	0.0687	0.105033	0.301	0.277433	0.322533	0.303367	0.267	0.2676	0.262233	0.2685	0.2495	0.2355	0.312833	0.150033	0.135967	0.183833	0.282033	0.215733	0.1766	0.293633	0.2744	0.244567	0.266067	0.255967	0.297267	0.291	0.310233	0.2878	0.291	0.3121	0.1605	0.194967	0.313367	0.277733	0.274767	0.254367	0.3227	0.286867	0.278367	0.3454	0.2398	0.2051	0.2564
T111	0.0713333	0.0762667	0.0971333	0.0451	-0.006	-0.00256667	0.0403	0.0428	0.0116667	0.0758667	0.151	0.0660333	0.0776333	0.0973667	0.101133	0.0965	0.0795667	0.0673	0.0587	0.0438667	-0.00876667	0.0696333	0.0310667	0.1052	0.0677667	0.0662	0.0744	0.0952	0.0651333	0.0613667	0.0947	0.138767	0.108433	0.108867	0.0960333	0.0626667	0.1207	0.0885667	0.0393667	0.0445	0.0822	0.0282333	0.0858333	0.0441333	0.0936333	0.119	0.0431667	0.0461667	0.0679
T112	0.0326	0.0448	0.0499	-0.0109667	-0.00833333	0.0321333	0.0310667	0.0104	0.0189667	0.0929	0.147433	0.0503667	0.0646667	0.0721	0.0764	0.0851667	0.0837667	0.0489333	0.0318	0.0346	-0.00573333	0.047	-0.0002	0.0601667	0.0205667	0.0531667	0.0795	0.0962	0.0255667	0.0601667	0.111033	0.146167	0.0833	0.0884333	0.0895	0.0523667	0.0746	0.0500333	0.0477667	0.0272	0.0853	0.0419667	0.0675333	0.0931333	0.0678333	0.0862	0.0301333	0.0288667	0.0752667
T113	0.0659	0.063	0.0585667	-0.0042	-0.00556667	0.0451	0.0569333	0.0298333	0.033	0.0313	0.0431333	-0.000833333	0.0299667	0.0502333	0.0684333	0.0434	0.0607	0.0554333	0.0500667	0.0245333	-0.00726667	0.0433333	-0.00386667	0.0960667	0.0757333	0.0365667	0.0662	0.0903333	0.0356333	0.0372333	0.0559333	0.1226	0.0326	0.0643667	0.0847333	0.038	0.0998	0.0427667	0.00183333	0.0112333	0.0436333	0.0281333	0.0643667	0.0242333	0.047	0.0657333	0.0420333	0.0235667	0.048
T114	0.0595	0.0327667	0.0457	0.00133333	-0.0221333	0.0204	0.0332	0.00676667	-0.0189667	0.0334667	0.0709667	0.0134	0.0240667	0.0593333	0.0893	0.0675333	0.0596	0.0431	0.0425667	0.0165	-0.0175667	0.0454667	0.0074	0.0655667	0.0431	0.0516	0.0383333	0.0596667	0.00123333	0.0238667	0.066	0.0923	0.0569	0.0526	0.074	0.0117667	0.095	0.0269667	0.0296667	0.0315667	0.0543333	0.00246667	0.0558	0.0751667	0.0689667	0.0784333	0.0259333	0.0289333	0.0667667
T116	0.0863333	0.0828667	0.0597	0.0268667	-0.00383333	0.00333333	-0.00216667	0.0438667	0.0405667	0.0721	0.0762	0.0582667	0.0412667	0.0797333	0.0893667	0.0793667	0.0763333	0.0646	0.0448	0.0454667	-0.0277333	0.0279	0.0332333	0.0891667	0.0592333	0.0694333	0.0744	0.0968333	0.0512667	0.0517333	0.0988	0.112533	0.0598667	0.0762	0.0644333	0.0193667	0.0811333	0.0535667	0.0211667	0.0209667	0.0448	0.0506667	0.0644333	0.0898667	0.0626	0.0830667	0.0324667	0.0194	0.0818
T117	0.0908	0.1045	0.111267	0.0303	-0.0133667	0.0217	0.0452333	0.0327333	0.0268	0.0470667	0.0727333	0.0266333	0.0462333	0.0493667	0.0692	0.0511333	0.0765333	0.0551333	0.0578	0.051	-0.0108333	0.0376667	0.0419333	0.0834667	0.0497667	0.0405667	0.0717	0.0970333	0.0425333	0.0412	0.0797667	0.1404	0.0926667	0.0790667	0.0790667	0.0237667	0.1038	0.0797333	0.0577	0.0532	0.0578	0.046	0.0748	0.0392	0.0783	0.112067	0.00363333	0.0072	0.0739667
T119	0.0967667	0.0748667	0.0899	0.0616667	0.0044	0.0121333	0.0515667	0.0693	0.0472333	0.0637667	0.104833	0.0591333	0.0848333	0.111	0.110467	0.107467	0.0964667	0.0691333	0.0926	0.0810333	0.0131	0.0827	0.0538333	0.0942	0.0760333	0.0836333	0.0833667	0.132533	0.0709333	0.0969	0.1299	0.147167	0.122733	0.105367	0.105367	0.0671667	0.111333	0.0758333	0.0679667	0.0602333	0.0936667	0.0418	0.0909	0.0980333	0.108867	0.1304	0.0402	0.0383667	0.0927667
T120	0.0772333	0.0674667	0.0613	0.0042	-0.00116667	0.0312333	0.0324	0.0304667	0.0191667	0.0699667	0.111	0.0559	0.0685333	0.0824	0.0770333	0.0633	0.103767	0.0528333	0.0517333	0.0438667	-0.0304333	0.0300667	0.00803333	0.0779333	0.0448	0.0527667	0.0587333	0.0817667	0.0468333	0.0362333	0.0835	0.100433	0.0534333	0.0756667	0.0831667	0.0241667	0.0774	0.0739	0.0334667	0.0332667	0.0506667	0.0394333	0.0762	0.067	0.0808	0.100067	0.0335333	0.0252667	0.0609333
T121	0.0257333	0.0157333	0.0216333	-0.019	-0.0061	0.0397333	0.0085	0.00353333	0.00836667	0.0500667	0.112733	0.00503333	0.0465333	0.0582667	0.0630667	0.0546667	0.0854333	0.0484667	0.0548667	0.0261333	-0.00616667	0.0396	-0.00493333	0.0564667	0.0522	0.0656	0.0528333	0.0677333	0.0351	0.0425667	0.1161	0.155233	0.0959	0.0799	0.0815	0.0561667	0.0885667	0.0365667	0.0291	0.0176667	0.0693333	0.0195667	0.0611667	0.0651667	0.0545	0.0915667	0.0313	0.0380333	0.0565667
T130	0.0270333	0.0385	0.0395	0.0115	-0.0032	0.0474667	0.0110667	0.0370333	0.0118	0.0846333	0.1117	0.0423333	0.0698	0.0601	0.0649	0.0742	0.0873	0.0647667	0.0658	0.0338333	0.00813333	0.0553333	0.0221	0.0818667	0.0802667	0.0674333	0.0624	0.0653	0.0264333	0.0396	0.0946333	0.148867	0.1095	0.0764	0.0817667	0.0376667	0.0882667	0.0667333	0.0325667	0.0451667	0.0861333	0.0198	0.0758667	0.0586	0.0627667	0.0963667	0.0492333	0.0634667	0.0477
T131	0.0996333	0.116333	0.0943667	0.0510333	-0.0014	0.0622	0.0797667	0.0625	0.0656	0.0988	0.1562	0.0497667	0.102167	0.114967	0.131033	0.123233	0.1333	0.114367	0.0815667	0.0667667	0.0213667	0.0834	0.0786667	0.133467	0.0896	0.1177	0.128033	0.152667	0.0961	0.0997667	0.157467	0.154867	0.109767	0.1104	0.133967	0.0818	0.158633	0.0766	0.0933	0.0609333	0.0815667	0.0938667	0.1222	0.1601	0.134267	0.143767	0.0580333	0.0653	0.147633
T133	0.0424	0.0576	0.0629	0.0136	0.0325	0.0408667	0.0294333	0.0379667	0.0373667	0.0442667	0.0570667	0.0385667	0.0819	0.0636667	0.0775667	0.0542	0.0881667	0.0839	0.0715333	0.0487	0.0139667	0.0455667	0.03	0.0977	0.0902333	0.0511333	0.0778667	0.0898333	0.0335	0.0442667	0.100833	0.1139	0.0727333	0.0740667	0.0821	0.0466333	0.0993	0.075	0.0586333	0.0519667	0.079	0.0517333	0.0628333	0.0555667	0.0695667	0.0706667	0.0448	0.0440333	0.0684333
T138	0.0807667	0.0771333	0.0572667	0.0170667	0.0134	0.0448667	0.0433667	0.0596667	0.0499333	0.0794	0.0768	0.034	0.0747333	0.0612667	0.0800333	0.0668	0.0847333	0.0783	0.0836	0.0634	0.00596667	0.0452333	0.0280333	0.0986	0.0536	0.067	0.0857667	0.1004	0.0502333	0.0541333	0.0801	0.151167	0.0860333	0.0851	0.102267	0.0393333	0.1163	0.0750667	0.0626333	0.0595	0.0771667	0.0498333	0.0840333	0.0677	0.102567	0.1264	0.0407	0.0378	0.0633333
T140	0.103467	0.0889	0.0918	0.0351333	0.0228667	0.0553667	0.0748333	0.0513667	0.0288	0.0844333	0.109267	0.0493333	0.0819	0.100067	0.1343	0.112033	0.0989333	0.1021	0.108933	0.0690333	0.0302	0.0851333	0.0568	0.147967	0.0859667	0.1038	0.0912333	0.1253	0.0612667	0.0742	0.144733	0.129367	0.0798667	0.0938667	0.102967	0.0733667	0.152767	0.0772667	0.0714667	0.0744333	0.0939667	0.0667	0.1062	0.0964	0.112367	0.139233	0.0544333	0.0601	0.110167
T141	0.0636333	0.0481	0.0525333	0.0261333	0.0151	0.0379333	0.0562333	0.0382667	0.0446333	0.0869667	0.0864667	0.0293333	0.063	0.0538333	0.0533	0.0545333	0.0966333	0.0671	0.0611667	0.0468667	0.0001	0.0603333	0.0286667	0.0906333	0.0338333	0.0606	0.0765333	0.101533	0.0499333	0.0574	0.105233	0.1236	0.0635667	0.068	0.0824667	0.0431667	0.110433	0.0402	0.0536	0.0587	0.0815	0.0531333	0.0776333	0.0689667	0.0715	0.0855	0.0569	0.0282333	0.0897
T143	0.0632667	0.0636	0.0671667	-0.0082	0.00236667	0.0381	0.0661667	0.0432333	0.0507	0.0527667	0.0802667	0.0264667	0.0551333	0.0513	0.0802667	0.0536	0.0860667	0.0678	0.0736667	0.0513	0.0176	0.0637	0.0186	0.0961667	0.0768667	0.0419333	0.0666333	0.0748	0.0390333	0.0345333	0.0825	0.115733	0.0827667	0.0644	0.0773	0.0465333	0.1144	0.0552	0.0462333	0.0438667	0.0699	0.0527667	0.0885667	0.0797333	0.0658	0.0933333	0.0457667	0.0407	0.0630333
T144	0.0708667	0.0366667	0.0533	-0.00143333	-0.0248667	0.0258	0.0563667	0.0223667	-0.00503333	0.0474667	0.131733	0.0194	0.0562667	0.0760333	0.0771	0.0547667	0.0823333	0.0501667	0.0485333	0.0208	-0.0382	0.0327	0.0031	0.0726333	0.0651333	0.0603	0.0432333	0.0802333	0.0290333	0.0255	0.0894333	0.0972333	0.0617333	0.0510667	0.0596667	0.0294667	0.0860333	0.0643333	0.0243333	0.0396667	0.0694333	0.0223	0.072	0.101033	0.0765667	0.0970333	0.0437	0.0386333	0.0448667
T115	0.00223333	0.0054	-0.0253667	-0.0135	-0.0182667	0.0028	0.0284333	0.009	-0.0119	0.0014	0.0501	0.00393333	0.0300667	0.0471	0.0535	0.0252667	0.0473	0.0142667	0.00896667	0	-0.0450667	-0.0180667	-0.0166	0.0416	0.0351667	0.0350333	-0.00743333	0.0216	0.000766667	-0.0076	0.0916667	0.0265	0.0455667	0.0136	0.00716667	0.0102667	0.0592333	0.0146667	-0.00183333	0.0204333	0.0442667	-0.0332333	0.0312667	-0.0179667	0.0438667	0.0458333	0.0223	0.0028	0.0352333
T122	0.0174667	0.0303333	0.0278333	-0.0121667	-0.0031	0.0212333	0.00316667	0.0129667	0.0236667	0.0375	0.110067	0.0173333	0.0907	0.0906667	0.1062	0.0673	0.0862667	0.045	0.0514333	0.00716667	-0.00746667	0.0190333	0.0173667	0.0589333	0.0584	0.0465333	0.0578333	0.0562333	0.0424	0.0445	0.142667	0.0796	0.1052	0.0625333	0.0545	0.0393667	0.0840667	0.0419667	0.0278333	0.0393667	0.0653333	0.037	0.0609333	0.00326667	0.0612333	0.0807667	0.0402	0.0314	0.0563333
T124	0.0484	0.0544	0.0668	0.0496	0.0362667	0.0651667	0.07	0.0713667	0.0465333	0.0561333	0.1	0.0530333	0.0746	0.081	0.0992667	0.0984	0.1181	0.0556	0.0722333	0.0579	-0.000433333	0.0059	0.0354	0.0609667	0.0856333	0.0593333	0.0762	0.0841333	0.0530333	0.0652667	0.0882	0.0812	0.0762333	0.092	0.0769333	0.0493667	0.0631	0.0860667	0.0555333	0.0461667	0.0733	0.0325333	0.0543667	0.0584667	0.0879667	0.104067	0.0443	0.0344	0.0642667
T125	0.0353	0.0238667	0.0199333	0.0051	-0.0163667	0.023	0.0419667	0.0195333	0.00503333	0.0221	0.083	0.0198667	0.0705667	0.0662	0.0598	0.0615667	0.0776	0.0269333	0.0398333	0.00836667	-0.0339333	-0.0242	0.0142667	0.0285667	0.0521333	0.0321667	0.0310333	0.0520667	0.0144333	0.0344667	0.0941667	0.0631	0.0654	0.0766333	0.0530667	0.0202333	0.0548	0.0481	0.0161667	0.0149	0.0291	-0.000333333	0.0235667	0.0167	0.0753333	0.0855667	0.0312333	0.0197333	0.0570333
T134	0.0506667	0.043	0.0363667	0.021	-0.0143333	0.0158667	0.0199667	0.0521333	0.0472333	0.0482333	0.126667	0.0421667	0.0971333	0.0896	0.0794333	0.0769333	0.0921667	0.0278667	0.0332667	0.0280333	-0.0194	0.00353333	0.000766667	0.0450333	0.0525	0.0573	0.0119667	0.0637333	0.0498333	0.0289667	0.141667	0.0536667	0.0780333	0.0609333	0.0609333	0.0297333	0.0803	0.0555333	0.0353	0.0211667	0.0525	0.0584	0.0614667	0.0572	0.0708667	0.0873	0.0493	0.0308667	0.0745667
T132	0.107567	0.1107	0.1071	0.0547333	0.0133	0.0281667	0.0719667	0.0531667	0.0461	0.0594333	0.1264	0.0738	0.121333	0.0955333	0.100367	0.120467	0.103033	0.0895333	0.0921333	0.0595667	-0.00663333	0.0258667	0.0473	0.0755	0.0621	0.0906667	0.0903667	0.0982667	0.0547667	0.0760333	0.1544	0.1033	0.106767	0.0995333	0.0796667	0.0548333	0.0857	0.0933667	0.0513	0.0585667	0.083	0.0690667	0.0813	0.0534667	0.0885667	0.105433	0.0508333	0.0409333	0.081
T118	0.0726	0.111667	0.0550333	0.0463667	0.0160667	0.0431667	0.0474667	0.0778333	0.082	0.0862333	0.0857	0.0363333	0.137767	0.0911667	0.110967	0.0817	0.1255	0.1125	0.0706333	0.0670667	0.0265667	0.0318	0.0521333	0.0813333	0.0529667	0.1083	0.0868	0.103467	0.0808667	0.0722333	0.137533	0.141767	0.0772667	0.0892667	0.0973	0.0521333	0.0834667	0.109633	0.0700333	0.0553333	0.0877333	0.0711667	0.0785333	0.071	0.0938333	0.1147	0.0685333	0.0495333	0.0745
T123	0.0638333	0.0784667	0.0688	-0.0162333	0.00736667	0.0392667	0.0363333	0.0454667	0.0411333	0.0442667	0.0953333	0.0284333	0.0664	0.0497667	0.0642	0.0574	0.0709667	0.0496	0.071	0.084	0.0107333	0.0145333	0.0444667	0.0726	0.0865	0.0511333	0.0651	0.085	0.0723333	0.0768667	0.121233	0.1018	0.0727333	0.0671	0.0971	0.0471667	0.0934333	0.0643	0.0409667	0.0525	0.0774	0.0597667	0.0548	0.0555667	0.0738333	0.101367	0.0415667	0.0263333	0.0298667
T126	0.0533	0.0517	0.0561	-0.0117333	0.0144333	0.0673333	0.0075	0.0386333	0.0268	0.0154333	0.0657667	0.0315667	0.0719333	0.0568667	0.0488333	0.0270333	0.0905333	0.0342	0.0401333	0.0461667	-0.0352333	0.00183333	0.0124333	0.0358333	0.0524333	0.0212	0.0345	0.0572333	0.0519667	0.0444	0.110967	0.114833	0.0752	0.0431667	0.0785333	0.0376667	0.0931	0.0915667	0.0459333	0.0478333	0.0802667	0.0219333	0.0464	0.0359333	0.0547333	0.0878667	0.0213333	0.0173667	0.0321667
T127	0.0585667	0.0846667	0.0678333	0.00253333	0.0464667	0.0877	0.0417	0.0563	0.0304667	0.0700667	0.124733	0.0763333	0.0734667	0.0809333	0.109333	0.0875333	0.1093	0.0937	0.0973333	0.0557333	0.0373	0.0568667	0.0746	0.0786	0.109633	0.0770667	0.0764	0.0959	0.0780333	0.0593333	0.154367	0.1394	0.1162	0.0758	0.114933	0.0895333	0.161567	0.0712	0.0769333	0.0917	0.100533	0.0539667	0.107967	0.0708	0.0836	0.130333	0.0609667	0.0516	0.0798
T128	0.0246333	0.0453333	0.0570667	0.0029	0.0109667	0.0435333	0.0469	0.0147667	-0.000866667	0.0603667	0.0851667	0.0322667	0.0724	0.0336333	0.0712667	0.0359333	0.0503333	0.0593	0.0362	-0.0104333	0.01	0.0224667	0.01	0.0496	0.0635667	0.0398333	0.0307333	0.0501	0.0284333	0.0313667	0.0866333	0.0906667	0.0591	0.0516	0.0360333	0.0455333	0.0909667	0.0592667	0.0608333	0.0509333	0.0866667	0.0362	0.0516	0.0358667	0.0745	0.0913333	0.0577	0.0397	0.0513
T129	0.0485333	0.0595	0.0422667	-0.0212667	0.00856667	0.0448667	0.0255333	0.0709667	0.0445667	0.0213667	0.0493667	0.0382	0.0667	0.0816333	0.0977333	0.0614333	0.0807333	0.0686333	0.0659	0.0602	-0.000533333	0.0415	0.0393333	0.0509	0.0739667	0.0691667	0.0591	0.0579333	0.0598667	0.0536	0.118133	0.0989333	0.0825	0.0679333	0.0759667	0.0575667	0.0911	0.0852667	0.0626333	0.0597333	0.0991333	0.0541333	0.0786667	0.0706	0.0736	0.1061	0.0187	0.0345667	0.0783667
T135	0.0697333	0.09	0.0853667	0.0285	0.0063	0.0585667	0.0541	0.0487	0.0363	0.0528333	0.0970667	0.0463333	0.0931333	0.0642	0.0909667	0.0617	0.105367	0.0619333	0.0774	0.0503	-0.00876667	0.0263	0.0434	0.0768667	0.0758	0.0807	0.0541	0.0946667	0.0684667	0.0501333	0.1539	0.1065	0.0791667	0.0826333	0.0698	0.0418	0.0774	0.0682333	0.0613	0.0439667	0.0806	0.0512	0.0794333	0.122533	0.100067	0.129433	0.0576333	0.0386667	0.0743
T136	0.0598	0.0638667	0.0428	-0.0083	-0.0164667	0.0432333	0.0515667	0.0462333	0.0102667	0.0332333	0.0901333	0.0251	0.0885667	0.0933333	0.1035	0.0731667	0.111	0.0798333	0.0685333	0.0291	0.0223	0.0543333	0.0216667	0.0541	0.0739	0.0696667	0.0624667	0.0755667	0.0759333	0.0621333	0.1544	0.127	0.0909	0.0946667	0.1118	0.0698667	0.101167	0.0933333	0.0567	0.0704	0.0851333	0.0332667	0.0871667	0.0098	0.0810333	0.0964333	0.0439333	0.0640667	0.0858
T137	0.0977667	0.0841667	0.0909	0.0325333	0.0235333	0.0555333	0.0465	0.0365	0.0016	0.0776333	0.1545	0.0686333	0.1003	0.0568667	0.0879333	0.0693667	0.0776	0.0814	0.0882667	0.0327667	0.0157333	0.0371333	0.0414	0.0594	0.0941667	0.0733667	0.074	0.0916333	0.0764333	0.0417333	0.147233	0.1179	0.0984	0.0785333	0.0935333	0.0596333	0.116633	0.0712667	0.0416667	0.0553333	0.0888333	0.0476333	0.0881667	0.0849667	0.0718667	0.119267	0.0690667	0.0366667	0.0471667
T139	0.0538333	0.0484	0.0700333	-0.0106333	0.0208667	0.0453333	0.0644	0.0451	-0.00106667	0.0417333	0.0936	0.0379	0.0682	0.0622333	0.0756333	0.0533	0.0738333	0.0792667	0.0770333	0.0290333	0.0179	0.0259	0.0376667	0.0647333	0.0968333	0.0642	0.0414667	0.0588333	0.0342	0.0412	0.112067	0.0744333	0.0465	0.0673	0.0801333	0.0371333	0.107	0.0684333	0.0223667	0.0382	0.0535	0.0283667	0.0619333	0.0392	0.0643667	0.0833	0.0605	0.0345333	0.0830667
T142	0.0562	0.069	0.0702667	0.0244667	0.0264333	0.0826	0.0077	0.0308333	0.0275667	0.102033	0.1327	0.0701	0.0946667	0.0962333	0.105867	0.107133	0.103133	0.0789667	0.0558667	0.0340667	-0.000333333	0.0448667	0.0749	0.0633667	0.0858333	0.0816667	0.0949333	0.1064	0.0622333	0.0987	0.140567	0.127267	0.112633	0.0771667	0.0996667	0.0598667	0.115833	0.0650333	0.0900667	0.0737667	0.107267	0.0719333	0.0825333	0.0808	0.0989	0.1356	0.0623333	0.0497667	0.0827667
T001	0.0615667	0.110267	0.0772333	0.133467	0.0184	0.0407	0.0771667	0.117267	0.241433	0.2372	0.306867	0.198667	0.2617	0.271933	0.267667	0.2782	0.246867	0.156733	0.218033	0.173367	0.0582333	0.186733	0.232133	0.191833	0.184867	0.288267	0.2178	0.234467	0.2589	0.202	0.308367	0.2686	0.2987	0.242767	0.2776	0.293833	0.173633	0.179933	0.264133	0.2676	0.257133	0.210567	0.339233	0.263067	0.2607	0.2945	0.249533	0.2294	0.2168
T002	0.0462667	0.1095	0.0810333	0.167567	0.0266	0.0625667	0.0615333	0.0402333	0.199833	0.249733	0.2601	0.192033	0.191	0.259067	0.2573	0.240667	0.243333	0.478333	0.242267	0.206267	0.1191	0.180433	0.2695	0.1649	0.142633	0.442467	0.2597	0.2721	0.2298	0.2282	0.261633	0.222367	0.256333	0.193367	0.221833	0.2332	0.1778	0.181533	0.242333	0.209167	0.2534	0.272733	0.318067	0.3956	0.328867	0.353667	0.2216	0.226533	0.454433
T003	0.0635333	0.144667	0.1161	0.1603	0.0739	0.114633	0.1138	0.1047	0.216467	0.281367	0.293667	0.243733	0.201433	0.237867	0.2855	0.252667	0.2207	0.416933	0.278167	0.2234	0.172367	0.2774	0.2377	0.1525	0.184567	0.366333	0.2401	0.295933	0.2935	0.2359	0.3213	0.327	0.3232	0.2237	0.289533	0.307867	0.2049	0.214067	0.277167	0.264533	0.302733	0.268	0.278833	0.3121	0.339533	0.371733	0.2508	0.2414	0.4307
T004	0.1221	0.163633	0.1599	0.1691	0.0874333	0.0725	0.135333	0.1241	0.307733	0.306033	0.346633	0.286567	0.2091	0.253967	0.237433	0.288567	0.245433	0.238667	0.410867	0.208533	0.210867	0.2645	0.295767	0.217633	0.2406	0.296733	0.2868	0.297233	0.2596	0.275967	0.349333	0.317233	0.285367	0.286733	0.288667	0.285133	0.211733	0.1887	0.299033	0.326967	0.304833	0.254733	0.3003	0.329233	0.284633	0.302433	0.2443	0.219733	0.331933
T007	0.104233	0.156367	0.154633	0.203667	0.0658333	0.1249	0.107133	0.0845333	0.274133	0.2389	0.2779	0.2302	0.204667	0.251667	0.2841	0.2694	0.276233	0.300767	0.450767	0.215333	0.203467	0.237633	0.3451	0.2245	0.187633	0.271433	0.25	0.306833	0.282067	0.283733	0.3001	0.306833	0.288067	0.2718	0.244167	0.320367	0.185933	0.141867	0.256967	0.282367	0.294333	0.253	0.282767	0.253833	0.290267	0.2815	0.261867	0.257633	0.286667
T008	0.101467	0.143333	0.145867	0.1647	0.0908	0.0994667	0.128067	0.0846	0.2797	0.229967	0.310533	0.221	0.224467	0.218767	0.227733	0.267567	0.1903	0.241867	0.406667	0.1869	0.161467	0.208267	0.296833	0.185833	0.217133	0.325967	0.2579	0.294467	0.2462	0.301367	0.268233	0.308767	0.2375	0.277767	0.2664	0.293033	0.1583	0.153567	0.305233	0.337333	0.3397	0.2328	0.308567	0.323733	0.325	0.323033	0.263533	0.225333	0.293733
T005	0.0319333	0.0964	0.1394	0.1099	0.0484	0.0424	0.0924333	0.0378333	0.200233	0.284933	0.338767	0.2381	0.254733	0.320133	0.281767	0.2918	0.1998	0.2309	0.284333	0.194233	0.148133	0.2134	0.222833	0.0969	0.160367	0.2753	0.251167	0.2386	0.256567	0.3544	0.310833	0.371833	0.387567	0.3505	0.321933	0.222967	0.140033	0.135633	0.208333	0.249933	0.2604	0.239433	0.3049	0.251767	0.2554	0.317267	0.2978	0.266	0.274067
T006	0.0680667	0.0995667	0.0806	0.1625	-0.00936667	0.0546667	0.0442	0.0495667	0.2034	0.261233	0.2095	0.217833	0.260533	0.2665	0.276233	0.278767	0.234733	0.321767	0.294733	0.136967	0.0516667	0.1494	0.4567	0.1831	0.150767	0.297567	0.2478	0.288333	0.2436	0.246733	0.233867	0.2865	0.340533	0.249533	0.2787	0.240567	0.139433	0.153	0.2171	0.250267	0.247267	0.214933	0.2895	0.265667	0.267067	0.337833	0.196933	0.1918	0.269267
T009	0.0764	0.138067	0.138567	0.147033	0.0717667	0.1039	0.1015	0.0972	0.279133	0.333867	0.385233	0.279567	0.3266	0.3117	0.301	0.380167	0.2901	0.3162	0.2637	0.231433	0.0965333	0.2239	0.330967	0.210767	0.247133	0.2911	0.241267	0.3556	0.346767	0.345533	0.4009	0.351633	0.4497	0.304533	0.317367	0.310533	0.227367	0.254133	0.275	0.329267	0.326267	0.286167	0.305067	0.285933	0.275867	0.3068	0.251333	0.282667	0.294667
T010	0.0718667	0.1631	0.124933	0.1451	0.0399667	0.0553667	0.0541	0.0835333	0.336667	0.435333	0.472867	0.379567	0.2418	0.283567	0.319433	0.318233	0.2559	0.171767	0.259667	0.1937	0.133633	0.205433	0.299033	0.269833	0.237767	0.3139	0.3106	0.310133	0.297033	0.3158	0.3458	0.2961	0.242733	0.336333	0.269433	0.259433	0.146367	0.2087	0.323933	0.3049	0.3313	0.304033	0.254433	0.3611	0.2718	0.2666	0.226933	0.222367	0.200133
T011	0.0970333	0.1697	0.1442	0.198733	0.0560333	0.0859333	0.0916333	0.121633	0.280967	0.291767	0.389367	0.290567	0.331633	0.291067	0.3221	0.342867	0.3145	0.3105	0.342	0.2825	0.1683	0.239133	0.314033	0.223867	0.233467	0.374067	0.267633	0.3069	0.303167	0.293367	0.349867	0.345833	0.4035	0.316533	0.344367	0.273333	0.226533	0.236333	0.2929	0.304367	0.3035	0.283733	0.370033	0.330067	0.3467	0.3541	0.3148	0.321433	0.3329
T013	0.0927667	0.138533	0.133133	0.123433	0.0644667	0.0977667	0.0831	0.0948333	0.311433	0.299467	0.397267	0.285367	0.2831	0.3401	0.285867	0.3126	0.224133	0.260767	0.361133	0.220367	0.176733	0.253067	0.317	0.206633	0.2313	0.343267	0.334733	0.242433	0.252633	0.345567	0.281167	0.305567	0.319567	0.310867	0.277033	0.289	0.19	0.205433	0.287167	0.287933	0.2946	0.291933	0.2824	0.312367	0.264933	0.289267	0.2887	0.254533	0.242967
T014	0.146733	0.178433	0.159833	0.1174	0.0600667	0.0736333	0.100533	0.0906667	0.3791	0.3284	0.442633	0.271	0.288833	0.2982	0.2758	0.2641	0.308233	0.250833	0.2231	0.2147	0.143733	0.2261	0.294867	0.1822	0.219833	0.323167	0.2988	0.2908	0.2837	0.329967	0.3555	0.344633	0.2903	0.329633	0.3017	0.2463	0.156033	0.196833	0.295133	0.278467	0.257433	0.3425	0.2914	0.270733	0.243067	0.268433	0.277033	0.267467	0.250767
T017	0.0857333	0.1235	0.107467	0.0703667	0.0264667	0.0663667	0.0713	0.0824	0.3436	0.277133	0.362333	0.270467	0.265567	0.301333	0.303467	0.310933	0.2802	0.2219	0.2739	0.239667	0.1757	0.262867	0.284467	0.214467	0.2253	0.281133	0.311633	0.2723	0.261767	0.345767	0.3156	0.3063	0.277067	0.340567	0.283233	0.265267	0.1864	0.184933	0.3037	0.278	0.2912	0.3193	0.2551	0.255767	0.2505	0.272333	0.236533	0.261667	0.220767
T018	0.109033	0.154	0.0994667	0.0873	0.0497667	0.0603667	0.0227333	0.0826667	0.333333	0.324333	0.4206	0.311333	0.250167	0.2786	0.294667	0.300333	0.2509	0.185433	0.253067	0.217	0.118167	0.219133	0.301567	0.202233	0.205467	0.293867	0.3525	0.269667	0.281367	0.307667	0.319033	0.277367	0.2711	0.298733	0.273	0.250167	0.155167	0.204767	0.2933	0.278	0.252533	0.277167	0.2623	0.236167	0.2122	0.233333	0.256767	0.251633	0.200433
T020	0.101567	0.151567	0.124667	0.124367	0.0343333	0.0813333	0.0822	0.0875333	0.377133	0.2808	0.3876	0.284933	0.304133	0.337933	0.295667	0.300867	0.330433	0.263133	0.313433	0.225533	0.1626	0.2453	0.2913	0.1974	0.211833	0.366867	0.3237	0.274967	0.327333	0.340167	0.337633	0.3032	0.345633	0.299167	0.298633	0.278467	0.177633	0.2197	0.269667	0.281133	0.273867	0.319867	0.3297	0.308833	0.2555	0.2872	0.2551	0.248367	0.235233
3913	0.138333	0.173933	0.156633	0.1215	0.0517333	0.108433	0.1183	0.101033	0.3128	0.259133	0.364167	0.233	0.202933	0.2655	0.303233	0.320233	0.282333	0.213033	0.287467	0.192933	0.126033	0.1758	0.313033	0.224433	0.227367	0.3267	0.290833	0.294	0.259867	0.296333	0.293433	0.281967	0.261	0.3239	0.254	0.245367	0.1702	0.221067	0.271633	0.2501	0.265667	0.2698	0.279967	0.270267	0.296767	0.329433	0.243167	0.231033	0.219767
T024	0.0868333	0.127367	0.122233	0.119667	0.0447	0.0660333	0.0678	0.0829667	0.316633	0.2227	0.272033	0.190267	0.220433	0.211367	0.242433	0.2792	0.288267	0.1975	0.2469	0.1787	0.0892	0.1541	0.293767	0.161333	0.176833	0.286033	0.220667	0.300533	0.292133	0.256533	0.305567	0.312333	0.332767	0.291467	0.290933	0.2579	0.150633	0.187833	0.260333	0.308733	0.287	0.289167	0.3209	0.2698	0.310967	0.3323	0.244133	0.2192	0.268733
T025	0.0739667	0.0853333	0.1009	0.0782	0.00653333	0.0579333	0.0113	0.0528333	0.245633	0.322567	0.411767	0.276367	0.1747	0.3138	0.322367	0.3244	0.253267	0.220967	0.339667	0.2225	0.185967	0.280433	0.268033	0.1621	0.1766	0.303367	0.301333	0.295267	0.315067	0.360033	0.353667	0.321467	0.289	0.296367	0.291533	0.2858	0.162633	0.132167	0.311867	0.3121	0.328933	0.271	0.2647	0.301033	0.3009	0.3033	0.253233	0.306133	0.261233
TT1	0.0523	0.1359	0.0979	0.119967	0.0236333	0.0464667	0.0338	0.087	0.2577	0.305467	0.267567	0.278967	0.275233	0.246933	0.301	0.3014	0.240067	0.236333	0.231633	0.1613	0.0748667	0.197167	0.3878	0.158367	0.177633	0.280333	0.2964	0.280333	0.264633	0.264233	0.3127	0.301867	0.369633	0.280967	0.315767	0.2699	0.1728	0.1915	0.3023	0.295033	0.305433	0.247133	0.2649	0.281967	0.2266	0.271533	0.272767	0.303	0.2877
TT2	0.0621	0.114667	0.121133	0.126267	0.0077	0.0525333	0.0528667	0.0711	0.260733	0.2356	0.354267	0.2483	0.250467	0.324433	0.309967	0.318433	0.240433	0.2796	0.4985	0.241933	0.160167	0.259033	0.386133	0.204133	0.213233	0.309767	0.288367	0.318367	0.3211	0.332033	0.368733	0.283133	0.369533	0.3151	0.333867	0.277767	0.168267	0.1949	0.288233	0.330767	0.345433	0.278	0.299033	0.371733	0.322833	0.359467	0.240433	0.226733	0.310067
3882	0.0284	0.106967	0.0597	0.106967	0.0112333	0.0815667	0.0377667	0.0654333	0.256533	0.2872	0.3759	0.2708	0.217133	0.3105	0.294667	0.3131	0.2923	0.162567	0.330833	0.176767	0.0901667	0.1844	0.289167	0.1683	0.153033	0.276867	0.297967	0.287833	0.343433	0.306267	0.338567	0.32	0.270933	0.2748	0.326667	0.265133	0.121933	0.155733	0.271433	0.3328	0.323733	0.255033	0.283533	0.2922	0.2734	0.318933	0.2473	0.265033	0.265267
3890	0.102033	0.1697	0.130633	0.141367	0.0145	0.0585	0.0655667	0.0761	0.277333	0.242367	0.283967	0.255933	0.3272	0.285867	0.2907	0.318567	0.301333	0.268767	0.2672	0.206233	0.124733	0.235767	0.287933	0.1344	0.168267	0.217467	0.2793	0.356767	0.2642	0.326333	0.325067	0.361667	0.393667	0.343767	0.3863	0.340633	0.174733	0.1729	0.3711	0.379367	0.3645	0.307	0.298033	0.3175	0.247667	0.2964	0.225133	0.2868	0.270033
3892	0.0929333	0.112333	0.115133	0.2213	0.0612667	0.0849667	0.0733	0.0906667	0.253067	0.2953	0.3814	0.2957	0.2999	0.311867	0.3275	0.3517	0.2906	0.3396	0.2737	0.2104	0.150567	0.211433	0.2702	0.209533	0.187433	0.359333	0.212867	0.279133	0.267167	0.237567	0.3385	0.266733	0.3592	0.278167	0.2938	0.268067	0.1982	0.219567	0.283467	0.270233	0.282867	0.2241	0.399633	0.3021	0.317233	0.314	0.300167	0.310633	0.340033
3895	0.1095	0.125333	0.155267	0.137833	0.0439	0.0306333	0.112233	0.0759667	0.2355	0.295433	0.3993	0.305867	0.4332	0.298	0.334967	0.3599	0.321867	0.229	0.2487	0.189767	0.105033	0.1865	0.379633	0.221533	0.222067	0.346333	0.3109	0.340867	0.3224	0.3041	0.3452	0.331567	0.365	0.311367	0.312433	0.3055	0.210133	0.181567	0.3292	0.3365	0.354633	0.318233	0.335833	0.275867	0.3056	0.3144	0.3303	0.326133	0.242033
3897	0.128233	0.1943	0.157967	0.190433	0.0796	0.121433	0.142667	0.146167	0.2906	0.334467	0.396433	0.3406	0.313967	0.3376	0.399233	0.390767	0.350567	0.294433	0.352267	0.264733	0.165533	0.2714	0.384767	0.272767	0.270533	0.3769	0.367167	0.36	0.3303	0.325933	0.342467	0.3099	0.311367	0.3811	0.355867	0.401333	0.2498	0.221867	0.3832	0.378933	0.388633	0.3097	0.365967	0.446733	0.397567	0.3522	0.336133	0.353767	0.300133
3900	0.0417	0.134133	0.0794333	0.153633	0.0543	0.094	0.0838667	0.0932	0.1973	0.231733	0.302633	0.2338	0.298667	0.259033	0.253667	0.269067	0.260267	0.268833	0.3139	0.1656	0.156067	0.236433	0.2605	0.175533	0.168	0.182033	0.239133	0.259933	0.303933	0.222733	0.3366	0.3448	0.322567	0.323767	0.2867	0.366267	0.212533	0.193833	0.3473	0.329267	0.357367	0.237733	0.269	0.254333	0.270833	0.278333	0.25	0.330867	0.264467
3901	0.0480667	0.1435	0.0992667	0.125867	0.00696667	0.0567667	0.0986	0.0921	0.2387	0.247367	0.347367	0.261133	0.263867	0.255333	0.301533	0.300833	0.278167	0.242	0.3312	0.157	0.168033	0.239167	0.230967	0.2029	0.162633	0.238167	0.299533	0.270533	0.332433	0.271067	0.402333	0.376767	0.317133	0.3373	0.292167	0.333667	0.184633	0.138667	0.369967	0.3911	0.400967	0.27	0.3287	0.382	0.324633	0.336367	0.282333	0.312133	0.269233
3902	0.0817	0.144167	0.1121	0.1203	0.0624333	0.0829333	0.0871	0.0805	0.223733	0.292533	0.393467	0.286733	0.308467	0.2529	0.323167	0.317633	0.293233	0.184267	0.2736	0.210733	0.153533	0.2377	0.2885	0.188267	0.2023	0.2302	0.278433	0.318133	0.330967	0.250367	0.360067	0.387833	0.357367	0.337567	0.318633	0.349	0.252533	0.186033	0.3504	0.345233	0.378367	0.249833	0.288333	0.293267	0.324267	0.3303	0.295767	0.342	0.222667
3905	0.065	0.124167	0.1073	0.1236	0.0485667	0.0790333	0.0397	0.0729667	0.296567	0.297533	0.388167	0.271967	0.231833	0.3512	0.353967	0.387233	0.282133	0.213067	0.275333	0.2069	0.164433	0.2568	0.2506	0.180533	0.221567	0.311033	0.297733	0.319633	0.310733	0.3596	0.3406	0.322	0.3249	0.2866	0.317667	0.337767	0.186633	0.2056	0.3592	0.371033	0.396767	0.274233	0.306567	0.364767	0.2735	0.311433	0.300867	0.295	0.268567
3910	0.0454667	0.115767	0.0713333	0.107767	0.0216333	0.0423333	0.114267	0.0941667	0.2216	0.282267	0.3713	0.2758	0.326467	0.327667	0.319633	0.308233	0.2808	0.2195	0.2903	0.198533	0.203	0.309333	0.252	0.170933	0.1672	0.2495	0.2335	0.323233	0.323333	0.371667	0.373333	0.476967	0.412467	0.450167	0.4121	0.297567	0.180567	0.176	0.3102	0.343067	0.345433	0.274767	0.274933	0.300933	0.286933	0.333467	0.283867	0.312533	0.2704
3916	0.168033	0.191933	0.1791	0.246833	0.131633	0.1661	0.151733	0.165	0.2656	0.266767	0.282067	0.280333	0.335533	0.298233	0.316767	0.3634	0.294033	0.303267	0.308733	0.246933	0.148767	0.266	0.309667	0.2144	0.2508	0.331567	0.258133	0.298933	0.2445	0.269	0.293967	0.271167	0.342933	0.296767	0.311667	0.294167	0.2232	0.258367	0.323733	0.319533	0.331333	0.291067	0.362567	0.3111	0.314667	0.304	0.280567	0.2929	0.312367
3917	0.1771	0.218167	0.175367	0.1969	0.114667	0.120433	0.1403	0.159633	0.219033	0.231467	0.266967	0.2198	0.2201	0.2477	0.249933	0.235367	0.232733	0.2106	0.2805	0.227433	0.1547	0.217267	0.212033	0.181567	0.2316	0.218333	0.261433	0.2285	0.2018	0.202367	0.2236	0.244833	0.2654	0.251367	0.2564	0.213333	0.1675	0.1868	0.183833	0.2274	0.195067	0.257433	0.264333	0.240967	0.2297	0.236067	0.202167	0.164967	0.223467
3918	0.0937333	0.142933	0.111567	0.146967	0.114833	0.102	0.143867	0.149433	0.2495	0.195733	0.225267	0.174467	0.199433	0.1844	0.262367	0.250067	0.187467	0.149433	0.157267	0.1898	0.109267	0.160767	0.210567	0.183033	0.204	0.214433	0.222033	0.247367	0.131267	0.185733	0.2143	0.268467	0.2887	0.1965	0.2261	0.198367	0.2475	0.210033	0.1949	0.229533	0.2201	0.238367	0.2218	0.229367	0.2102	0.2693	0.1898	0.137067	0.2027
3922	0.127733	0.2237	0.2281	0.256733	0.210367	0.2124	0.225667	0.172867	0.206933	0.227367	0.250333	0.183433	0.2514	0.2611	0.280967	0.297467	0.245133	0.190833	0.225367	0.199933	0.1262	0.197767	0.250667	0.419433	0.440333	0.198733	0.183267	0.268767	0.181967	0.215167	0.240833	0.3313	0.3229	0.240467	0.2496	0.207433	0.3862	0.2091	0.165333	0.226733	0.215733	0.1487	0.2249	0.246733	0.2831	0.310133	0.1828	0.1938	0.1903
3923	0.1021	0.195367	0.148667	0.1738	0.0762333	0.116133	0.138533	0.166933	0.208767	0.232633	0.271733	0.232	0.192667	0.1938	0.264133	0.240067	0.200333	0.1905	0.2123	0.174433	0.146233	0.192667	0.1808	0.256	0.215067	0.2298	0.200633	0.222	0.202033	0.1498	0.280867	0.230833	0.262533	0.2024	0.207367	0.168867	0.205667	0.200233	0.1747	0.183267	0.223933	0.201233	0.206267	0.1821	0.210967	0.2367	0.187733	0.1675	0.219867
3924	0.1084	0.138567	0.0977333	0.156967	0.0747333	0.0994333	0.0996667	0.141133	0.1817	0.263367	0.275433	0.231367	0.2117	0.225167	0.249833	0.280267	0.225167	0.1887	0.207667	0.1527	0.136	0.219233	0.170167	0.231267	0.2586	0.263933	0.201267	0.246133	0.199767	0.186767	0.286733	0.239833	0.266367	0.231333	0.216333	0.1554	0.201233	0.173167	0.181433	0.189733	0.232333	0.1841	0.227067	0.207067	0.211733	0.238733	0.2263	0.1825	0.2048
3933	0.0546	0.148467	0.0987667	0.1015	0.0258667	0.045	0.0321667	0.0666	0.215567	0.2801	0.440967	0.2446	0.280967	0.252033	0.3025	0.2884	0.27	0.190333	0.2238	0.189233	0.168033	0.2611	0.212633	0.153533	0.1707	0.272067	0.289533	0.274767	0.307833	0.272067	0.422633	0.408467	0.364	0.310867	0.335067	0.3416	0.2576	0.1961	0.291467	0.315833	0.309633	0.214667	0.2851	0.263267	0.303033	0.346833	0.290333	0.3271	0.2924
3934	0.253833	0.285	0.236033	0.183533	0.1739	0.211267	0.1919	0.2212	0.216533	0.1876	0.2521	0.2241	0.186467	0.206333	0.2358	0.208767	0.2364	0.2139	0.212433	0.227233	0.1458	0.228267	0.188933	0.200667	0.203867	0.176633	0.247167	0.201367	0.2342	0.2087	0.303667	0.2219	0.233233	0.238767	0.205533	0.2197	0.188333	0.252533	0.229067	0.1972	0.198533	0.232267	0.2066	0.170767	0.2133	0.221933	0.187067	0.171233	0.209033
3937	0.2568	0.316	0.2712	0.234133	0.188967	0.2087	0.197467	0.237533	0.2662	0.2049	0.2857	0.252533	0.218233	0.2328	0.248933	0.2159	0.249067	0.243633	0.257167	0.207	0.161233	0.222533	0.1831	0.229767	0.239433	0.1826	0.2002	0.2312	0.215467	0.219567	0.285567	0.262267	0.2643	0.282033	0.224467	0.222	0.244267	0.3135	0.220667	0.195667	0.216333	0.2244	0.192767	0.160933	0.194633	0.220767	0.161833	0.170167	0.212933
3943	0.292	0.331467	0.294	0.2344	0.1758	0.203567	0.1622	0.178533	0.234167	0.171233	0.248333	0.2414	0.152967	0.1863	0.187867	0.209167	0.210967	0.182	0.181167	0.212633	0.1112	0.178767	0.187667	0.186533	0.238633	0.1672	0.215633	0.150467	0.1717	0.187067	0.190867	0.179167	0.179567	0.197833	0.1656	0.158333	0.1801	0.250267	0.168267	0.158333	0.165067	0.209633	0.1672	0.166667	0.187367	0.200767	0.145933	0.146767	0.175533
3944	0.2187	0.275333	0.271167	0.186033	0.179	0.195433	0.192867	0.176333	0.2576	0.230267	0.2967	0.284267	0.206033	0.238233	0.2409	0.2638	0.215133	0.217933	0.2138	0.225367	0.159333	0.231233	0.199967	0.2004	0.280733	0.217267	0.1905	0.1968	0.200033	0.257167	0.257333	0.227967	0.2623	0.2589	0.249233	0.1932	0.2154	0.2681	0.212767	0.202833	0.205233	0.228267	0.1908	0.1634	0.237167	0.2583	0.186267	0.181167	0.192667
3935	0.100767	0.193533	0.127833	0.176433	0.0701667	0.0901333	0.109833	0.105567	0.274367	0.319833	0.3498	0.2914	0.2683	0.251633	0.3029	0.281167	0.2686	0.3193	0.247533	0.3029	0.197233	0.2737	0.2726	0.259933	0.2044	0.320533	0.249833	0.311333	0.272067	0.2723	0.3138	0.384133	0.389433	0.3439	0.366367	0.2478	0.180667	0.246033	0.225467	0.280167	0.286867	0.2858	0.246	0.278867	0.247333	0.2875	0.251767	0.236867	0.303
3939	0.101033	0.124333	0.108067	0.0826667	0.0589333	0.0947667	0.1395	0.0929	0.42	0.315633	0.38	0.282567	0.330333	0.314933	0.3224	0.324967	0.323433	0.2476	0.284033	0.1929	0.187533	0.254933	0.300967	0.200633	0.2124	0.255067	0.305133	0.364733	0.3179	0.3407	0.3699	0.375833	0.291333	0.357	0.365033	0.3191	0.249267	0.208433	0.328533	0.351733	0.340167	0.3161	0.299167	0.3294	0.3235	0.329033	0.303333	0.304067	0.2561
3951	0.0483	0.114333	0.111167	0.0847333	0.00996667	0.0403333	0.0675667	0.0277333	0.2949	0.257933	0.370633	0.240833	0.203633	0.405833	0.4246	0.402567	0.237533	0.179567	0.213	0.191867	0.133833	0.190767	0.2432	0.200167	0.1723	0.263333	0.329267	0.2488	0.246967	0.270333	0.311	0.227333	0.247633	0.209833	0.250633	0.220267	0.154067	0.1384	0.296667	0.3135	0.351233	0.2939	0.3182	0.293433	0.302867	0.3294	0.2542	0.248533	0.254133
3958	0.121567	0.168633	0.188433	0.182533	0.0282333	0.0426	0.0609	0.102667	0.246867	0.326767	0.414967	0.316667	0.239933	0.2568	0.321733	0.282533	0.240467	0.325067	0.242567	0.200267	0.152733	0.2361	0.304867	0.189167	0.1907	0.3579	0.2975	0.347167	0.272133	0.295967	0.3642	0.345967	0.358367	0.3034	0.293133	0.259767	0.181533	0.173967	0.2747	0.297933	0.3768	0.337133	0.288567	0.359867	0.3646	0.368067	0.337	0.315433	0.3448
UK1	-0.0156667	0.0082	-0.0149	-0.0078	0.0224333	0.0303	0.0660667	0.0441333	0.05	0.0106	0.0443667	0.0298333	0.0221	0.0501	0.0290333	0.0484	0.0221333	0.0369667	0.0380667	0.0112333	0.00173333	0.0313	-0.012	0.0698667	0.0634	0.0504	0.0283	0.0471667	0.00793333	0.0348333	0.0700667	0.0484	0.0648333	0.0238667	0.0141333	0.0264333	0.0531667	0.0429	-0.000866667	0.0145667	0.0402333	-0.0002	0.0676	0.0700333	0.0312	0.0399	0.0580333	0.0464667	0.0106
UK2	-0.000866667	0.0121	0.00416667	-0.0073	0.0059	0.0270667	0.0757333	0.0703333	0.0621667	0.0358333	0.0595667	0.008	0.012	0.0643667	0.0922333	0.0881333	0.0458667	0.0326	0.0358333	0.0301	0.00543333	0.0537333	0.00116667	0.0957667	0.0850667	0.0663667	0.0368333	0.0835667	0.0392	0.0690333	0.103833	0.0939667	0.101567	0.0501333	0.0367667	0.0253667	0.0797333	0.0495667	0.0111333	0.0237667	0.0438667	0.0315667	0.048	0.0866	0.0317	0.0506	0.0342	0.0608	0.0305333
A1	-0.0226	-0.000433333	-0.0152667	-0.0583	0.0246333	0.0331667	0.0759667	0.0794333	0.00666667	0.0382667	0.00826667	0.0155	-0.0209333	0.0155	0.0406	0.0374667	0.00406667	0.00436667	0.0153667	0.0286	0.0258333	0.0532333	-0.0183667	0.0857	0.0677	0.0189667	0.0254667	0.0124	-0.0159667	-0.0102333	0.0629	0.0195333	-0.00116667	-0.00556667	-0.00666667	0.0243333	0.0797	0.0401333	0.0278333	0.0167	0.0633667	0.00666667	0.0364667	0.0123333	0.0046	0.0262667	0.0322333	0.00676667	-0.00806667
A2	0.00626667	0.00886667	0.0122667	-0.0235	-0.0121333	0.0143333	0.0724	0.0935	0.0629	0.0321	0.0176667	0.0231333	0.0159	0.0447667	0.0647333	0.0549333	0.0487667	0.0207	0.0599333	0.0601333	0.0449	0.0579333	0.0101333	0.0735667	0.0576667	0.0477	0.0169	0.0546333	-0.00223333	0.0315667	0.0765	0.0397667	0.0231333	0.0227	0.0137667	0.0221333	0.0679	0.0849333	0.0189667	0.0170333	0.0565333	0.0139667	0.0697667	0.0850667	0.0339667	0.0439667	0.0432333	0.0357	0.0401333
DLM1	-0.0146667	-0.0065	-0.0176667	-0.0492	-0.0368	-0.0104	-0.0225333	0.0247667	-0.0513	-0.0114667	-0.0344667	-0.0167333	-0.0419333	-0.0169	-0.0089	-0.00343333	-0.01	-0.0466333	-0.0031	-0.0201333	-0.0291333	0.0222667	-0.0362333	0.0487667	-0.0100667	-0.0195667	-0.00486667	0.0127	-0.0228667	-0.0015	0.0288	0.0238	0.0205667	0.000966667	-0.006	-0.0382	0.0568	-0.0466	-0.0214	-0.0194667	0.0375333	-0.0667333	-0.0226	0.0457667	-0.0270667	0.0047	-0.00536667	0.00193333	-0.0320333
TT3	-0.0418	-0.00186667	-0.0287	-0.0689	0.00513333	0.0279	0.0100667	-0.0141667	-0.0554	-0.0148	-0.0351333	-0.0212667	-0.0326333	-0.0290333	0.0138	0.0134	-0.0232333	-0.07	-0.0152	-0.0429333	-0.0078	0.00643333	-0.065	0.0302667	0.00886667	-0.043	-0.0249667	-0.0182667	-0.0365333	-0.0125	0.0329	0.0216667	0.0083	-0.0175667	0.00813333	-0.0187333	0.0500667	-0.0193	-0.0378	-0.0133667	0.0147667	-0.0553	-0.0170333	-0.0353333	-0.021	0.00953333	0.00826667	-0.0209	-0.0532667
DLM2	-0.0397333	-0.00133333	-0.0282	-0.0684667	0.00943333	0.0311667	0.00953333	-0.0136667	-0.0519333	-0.0116	-0.0351333	-0.0179667	-0.0305333	-0.0264	0.0149	0.0145	-0.0211333	-0.0685	-0.0125333	-0.0419333	-0.00456667	0.00963333	-0.0640333	0.0314	0.0105	-0.0409333	-0.0221	-0.0150667	-0.0345667	-0.00933333	0.0366667	0.0250667	0.0086	-0.0143667	0.00976667	-0.0182333	0.0501333	-0.0170667	-0.0357	-0.0101667	0.0174667	-0.0511	-0.0143667	-0.0320667	-0.0172667	0.0106	0.0125667	-0.0182667	-0.0501333
DLY1	-0.0598333	-0.0511333	-0.0865667	-0.0817	-0.0461	-0.0226	-0.0612333	-0.00333333	-0.0383667	-0.0867333	-0.0851667	-0.0977	-0.0583333	-0.0738	-0.0432333	-0.0638333	-0.0710333	-0.0972	-0.0551	-0.0585333	-0.0455333	-0.0757	-0.0844	0.0163667	-0.0211	-0.0297333	-0.0668333	-0.0673333	-0.0836667	-0.0648333	0.0104667	-0.0547	-0.0536	-0.0276667	-0.0742667	-0.1125	-0.0183333	-0.0461	-0.0580667	-0.0527667	-0.0259667	-0.0648333	-0.0478333	-0.0296	-0.0647667	-0.0275667	-0.0275667	-0.0466333	-0.0955667
DLY2	-0.0605333	-0.0527333	-0.0834333	-0.0714333	-0.0579	-0.0381667	-0.0769	-0.0180667	-0.0275333	-0.0378667	-0.0424667	-0.0561667	-0.019	-0.0312	0.0024	-0.0144667	-0.0135333	-0.0702333	-0.0161	-0.0515	-0.0312333	-0.0412	-0.0554	-0.00406667	0.0130333	-0.0146667	-0.0388333	-0.0283	-0.0767667	-0.0256	0.0169	0.0165	-0.00593333	0.00393333	-0.0271667	-0.0722333	-0.0135667	0.0145333	-0.0232	-0.0234333	0.0029	-0.00976667	-0.0404667	0.0652333	-0.0293	-0.0025	0.00153333	-0.0412667	-0.0497667
	T026	T027	T028	T029	T030	T032	T034	T035	T036	T037	T074	T075	T038	T039	T044	T045	T043	T041	T049	T050	T051	T052	T053	T056	T058	T059	T060	T063	T064	T065	T069	T080	T081	T082	T083	T084	T085	T086	T088	T089	T093	T091	T101	T102	T103	T104	T105	T106	T108
				color key
		Figure S1:
		Normalized-Identity by State (IBS) values for the 140 samples.
		Color scale from high values of genetic identity (red) to low values (green).
[truncated: 91 more columns]

## Sheet: Figure S2
T111
T112	0.361667
T113	0.370517	0.58454
T114	0.503333	0.478391	0.538851
T116	0.580345	0.431782	0.510747	0.499655
T117	0.479138	0.472586	0.580172	0.529368	0.52523
T119	0.664023	0.42046	0.433908	0.380402	0.47592	0.544368
T120	0.535172	0.499138	0.564195	0.400977	0.466954	0.496667	0.509138
T121	0.412989	0.664885	0.468736	0.472414	0.400977	0.462931	0.39977	0.371494
T130	0.519713	0.652701	0.556149	0.506322	0.466207	0.466379	0.362586	0.438506	0.701092
T131	0.366264	0.461207	0.534713	0.560517	0.470575	0.50954	0.437989	0.516724	0.468218	0.382069
T133	0.429195	0.341379	0.505172	0.37977	0.49	0.421897	0.453793	0.50569	0.412989	0.454195	0.445632
T138	0.548103	0.495345	0.596609	0.403391	0.527759	0.622299	0.542299	0.653391	0.504195	0.536322	0.549023	0.563793
T140	0.473391	0.333966	0.465517	0.555	0.447586	0.516034	0.534023	0.577529	0.352126	0.251264	0.702184	0.552644	0.587816
T141	0.474655	0.683563	0.598908	0.406724	0.523621	0.523851	0.614828	0.49592	0.478793	0.478563	0.535632	0.434023	0.617069	0.478391
T143	0.436954	0.49046	0.601954	0.366149	0.440632	0.614713	0.550402	0.563563	0.501149	0.566609	0.483103	0.588506	0.644138	0.387931	0.650172
T144	0.418046	0.564943	0.515517	0.483161	0.450402	0.461667	0.401149	0.568621	0.436034	0.483851	0.502989	0.29523	0.443678	0.430057	0.509943	0.435115
T115	0.10569	0.0654598	0.0975862	0.107701	0.043046	0.0335632	0.0463218	0.222759	0.123391	0.104598	0.166954	0.129655	0.075	0.127816	0.148736	0.129138	0.237931
T122	0.122816	0.122299	0.115632	0.0695402	0.00206897	0.145747	0.105862	0.240862	0.193161	0.154943	0.197069	0.192931	0.146724	0.207644	0.184368	0.184253	0.20069	0.614195
T124	0.187299	0.0802874	0.057931	0.146782	0.0568391	0.0917816	0.143448	0.167874	0.0551149	0.0917816	0.176782	0.128966	0.150172	0.183563	0.163908	0.0459195	0.139425	0.54069	0.398851
T125	0.152184	0.0944253	0.174598	0.180115	0.103276	0.0966092	0.185977	0.277701	0.101609	0.100345	0.216379	0.197414	0.168793	0.162356	0.210172	0.144368	0.13954	0.568391	0.550632	0.651839
T134	0.227011	0.223851	0.191322	0.171897	0.151437	0.0746552	0.250632	0.29431	0.16454	0.170632	0.27092	0.204885	0.174425	0.203046	0.316494	0.229598	0.271839	0.64092	0.55592	0.393333	0.497069
T132	0.265632	0.258793	0.187299	0.299253	0.275805	0.278563	0.370747	0.252701	0.178046	0.221149	0.307874	0.26931	0.296437	0.25546	0.287816	0.233103	0.277299	0.334023	0.403103	0.421724	0.363391	0.584368
T118	0.0971839	0.151149	0.137069	0.118621	0.229138	0.140402	0.135575	0.207874	0.0558621	0.108103	0.249943	0.212529	0.213506	0.230057	0.214195	0.137299	0.187069	0.295517	0.300747	0.327931	0.334023	0.367184	0.271149
T123	0.0946552	0.148506	0.0864943	0.0745402	0.103851	0.182989	0.152356	0.0789655	0.129828	0.0981034	0.177126	0.0374713	0.163736	0.142586	0.231839	0.0709195	0.125287	0.237471	0.384655	0.478678	0.316437	0.353333	0.436667	0.395172
T126	0.129483	0.32477	0.27092	0.238621	0.224483	0.318621	0.154023	0.238333	0.311552	0.33431	0.229655	0.178391	0.304138	0.151609	0.292759	0.209483	0.283218	0.325977	0.253678	0.424253	0.284138	0.305402	0.356322	0.392471	0.523391
T127	0.12046	0.228966	0.140057	0.305402	0.19431	0.216379	0.097931	0.0927586	0.283218	0.27092	0.233621	0.259828	0.186034	0.230287	0.207069	0.270805	0.21408	0.275517	0.292759	0.253218	0.168908	0.280747	0.347356	0.301379	0.406609	0.446437
T128	0.147701	0.187069	0.169195	0.203506	0.111609	0.17908	0.0427011	0.188448	0.154425	0.184598	0.248218	0.25046	0.143908	0.173621	0.291207	0.229885	0.213333	0.355057	0.232529	0.421264	0.395632	0.323276	0.18592	0.551609	0.280115	0.382011	0.363793
T129	0.132299	0.293678	0.248046	0.307241	0.197874	0.278276	0.167989	0.235805	0.289655	0.381839	0.260345	0.232989	0.299828	0.21454	0.216207	0.237471	0.285345	0.345747	0.24931	0.276322	0.19931	0.338966	0.420517	0.256092	0.389138	0.75454	0.549713	0.297356
T135	0.166494	0.203851	0.226667	0.244195	0.243908	0.191322	0.205805	0.313046	0.118793	0.143333	0.297069	0.242069	0.21454	0.232874	0.24477	0.209598	0.323851	0.274368	0.157874	0.389885	0.423506	0.368046	0.313736	0.575977	0.314885	0.424713	0.35954	0.655	0.358678
T136	0.201207	0.169368	0.229138	0.343506	0.176322	0.247241	0.137241	0.240862	0.326897	0.326609	0.319828	0.223333	0.207126	0.262069	0.201034	0.170747	0.238563	0.366207	0.341954	0.273908	0.321667	0.341034	0.39477	0.308161	0.29523	0.56931	0.481149	0.284425	0.620862	0.345
T137	0.230977	0.173276	0.153678	0.231207	0.218966	0.162586	0.208506	0.133161	0.188793	0.177356	0.169598	0.170977	0.137126	0.217126	0.240057	0.110862	0.237874	0.245747	0.207586	0.352011	0.257356	0.425345	0.41092	0.363851	0.530747	0.467299	0.519425	0.44408	0.325402	0.427471	0.356437
T139	0.139655	0.171437	0.199828	0.172126	0.13408	0.205057	0.0903448	0.240172	0.196149	0.214253	0.286897	0.207874	0.207069	0.254943	0.239138	0.0688506	0.228678	0.265115	0.35523	0.397414	0.327529	0.330287	0.257241	0.440517	0.52523	0.487586	0.364195	0.443161	0.39477	0.405287	0.592356	0.445115
T142	0.100517	0.259828	0.178276	0.24569	0.289713	0.273046	0.0706322	0.240805	0.217069	0.285977	0.23023	0.269368	0.219655	0.186322	0.232356	0.15454	0.223678	0.24908	0.362299	0.34523	0.249655	0.272759	0.352299	0.391264	0.437356	0.413448	0.528448	0.498506	0.490747	0.371839	0.37431	0.423621	0.497529
	T111	T112	T113	T114	T116	T117	T119	T120	T121	T130	T131	T133	T138	T140	T141	T143	T144	T115	T122	T124	T125	T134	T132	T118	T123	T126	T127	T128	T129	T135	T136	T137	T139	T142
		color key
	Figure S2:
	Normalized-Identity by State (IBS) values for the 34 samples from Hula.
	Color scale from high values of genetic identity (red) to low values (green).
